# Supplementary material for: A Qualitative Analysis of a Caregivers’ Experience of Complementary Feeding in a Population of Native Hawaiian, Other Pacific Islander and Filipino Infants: The Timing of the Introduction of Complementary Foods, and the Role of Transgenerational Experience
Source: Nutrients. 2022 Aug 10;14(16):3268. doi: 10.3390/nu14163268 (PMC9412982; doi:10.3390/nu14163268)
Supplement: Supplementary file 1 [file nutrients-14-03268-s001.zip]

Archive with 1 entries (1 files):
- nutrients-1836048-supplementary.pdf
